# Supplementary material for: The Association of Biochemical and Genetic Biomarkers in VEGF Pathway with Depression
Source: Pharmaceutics. 2022 Dec 9;14(12):2757. doi: 10.3390/pharmaceutics14122757 (PMC9785844; doi:10.3390/pharmaceutics14122757)
Supplement: Supplementary file 1 [file pharmaceutics-14-02757-s001.zip]

Archive with 1 entries (1 files):
- pharmaceutics-2021932-supplementary.pdf
